# Supplementary material for: Native flagellar MS ring is formed by 34 subunits with 23-fold and 11-fold subsymmetries
Source: Nat Commun. 2021 Jul 9;12:4223. doi: 10.1038/s41467-021-24507-9 (PMC8270960; doi:10.1038/s41467-021-24507-9)
Supplement: Supplementary file 4 — source data [file 41467_2021_24507_MOESM4_ESM.xlsx]

## Sheet: Figure 3
Figure 3
Figure 3c
Figure 3e
Figure 3i
